# Supplementary material for: Research on Quantitative Analysis Technology for Pacific White Shrimp Density Based on Environmental DNA
Source: Ecol Evol. 2026 Apr 14;16(4):e73299. doi: 10.1002/ece3.73299 (PMC13078953; doi:10.1002/ece3.73299)
Supplement: Supplementary file 1 — Data S1: ece373299‐sup‐0001‐DataS1.xlsx. [file ECE3-16-e73299-s001.xlsx]

## Sheet: stocking density
			eDNA content：copy/ul
		stocking density：kg/m³	Replicate 1	Replicate 2	Replicate 3
		0.4	175	116	152
		0.8	187	90	206
		1.2	178	231	253
		1.6	200	242	302

## Sheet: Time
		2℃				·14℃				26℃
	Time（h）	Replicate 1	Replicate 2	Replicate 3	Time（h）	Replicate 1	Replicate 2	Replicate 3	Time（h）	Replicate 1	Replicate 2	Replicate 3
	0	193	195	194	0	365	140	253	0	736	698	630
	4	134	134	134	4	243	186	215	4	356	320	342
	8	101	111	106	8	228	106	167	8	240	219	335
	12	119	119	119	12	125	105	115	12	214	225	232
	24	154	78	116	24	74	74	74	24	166	175	168
	48	90	86	88	48	76	86	81	48	112	125	138
	Temperature (℃)	Time (h)	Degradation rate（k）	Error
	2℃	4	1.02356	0.00340242
		8	0.559581	0.00464278
		12	0.359786	0.000907279
		24	0.177534	0.0189001
		48	0.0971494	0.00048157
	14℃	4	1.0552	0.119049
		8	0.537529	0.0724108
		12	0.387868	0.067444
		24	0.209033	0.0257334
		48	0.102798	0.0146085
	26℃	4	1.4615	0.0323631
		8	0.752719	0.0296437
		12	0.5112	0.00934094
		24	0.260289	0.00359278
		48	0.131844	0.00204815

## Sheet: ambient temperature
						eDNA concentration（copy/ul）
					Time/d	Replicate 1	Replicate 2	Replicate 3
					0	195	171	183
					0.25	152	101	127
					0.5	105	76	91
					1	107	95	101
					2	73	61	67
					4	64	63	64
					8	60	70	65
					12	87	85	86
					14	103	77	90
					16	62	61	62
					19	59	54	57
					22	54	46	50
					27	39	51	45

## Sheet: eDNA Content Dynamic Monitoring
	Time(d)	A Group	standard error	C Group	standard error
	0	22	4	22	4
	1	102	51	213	42
	2	100	45	199	36
	3	86	13	207	50
	4	106	17	154	79
	7	148	29	220	42
	10	137	26	203	28

## Sheet: Feeding  & Fasting
	Feeding	Replicate 1	Replicate 2	Replicate 3			eDNA release per unit mass（copy/ul）
		3.52	4.5	5.48
	Fasting	3.24	3.3	3.36

## Sheet: different specifications
				Large (19.2 g/ind.)	Medium (3.5 g/ind.)	Small (0.3 g/ind.)
		NA release per unit mass(copy/uL/g)	Replicate 1	1.5	5.5	25.8
			Replicate 2	5	7.2	26.7
			Replicate 3	3.3	4	28
		eDNA release per shrimp (copy/uL/ind)	Replicate 1	64.8	19.3	7.7
			Replicate 2	62	25.2	6.2
			Replicate 3	63.4	14	9.6

## Sheet: industrial aquaculture
						eDNA concentration（copy/ul）
					Time/d	Replicate 1	Replicate 2	Replicate 3
					0	18	26	22
					1	306	252	279
					2	607	452	530
					3	179	435	307
					6	224	191	208
					9	321	434	378
					13	310	578	444
